# Supplementary material for: Effectiveness of Different Washing Strategies on Pesticide Residue Removal: The First Comparative Study on Leafy Vegetables
Source: Foods. 2022 Sep 19;11(18):2916. doi: 10.3390/foods11182916 (PMC9498324; doi:10.3390/foods11182916)
Supplement: Supplementary file 1 [file foods-11-02916-s001.zip]

Archive with 2 entries (2 files):
- foods_supplementary_Figure S1_Final .pdf
- foods_supplementary_Table S1_Final .pdf
